# Supplementary material for: Asymmetrical canina meiosis is accompanied by the expansion of a pericentromeric satellite in non-recombining univalent chromosomes in the genus Rosa
Source: Ann Bot. 2020 Feb 25;125(7):1025–38. doi: 10.1093/aob/mcaa028 (PMC7262465; doi:10.1093/aob/mcaa028)
Supplement: mcaa028_suppl_aob-20038-s01-s02-s06 [file mcaa028_suppl_aob-20038-s01-s02-s06.zip]

Archive with 3 entries (3 files):
- aob-20038-s06.ps
- aob-20038-s01.ps
- aob-20038-s02.ps
